# Supplementary material for: Comparison of dual-energy computer tomography and dynamic contrast-enhanced MRI for evaluating lung perfusion defects in chronic thromboembolic pulmonary hypertension
Source: PLoS One. 2021 Jun 17;16(6):e0251740. doi: 10.1371/journal.pone.0251740 (PMC8211171; doi:10.1371/journal.pone.0251740)
Supplement: S1 Dataset — (XLSX) [file pone.0251740.s005.xlsx]

## Sheet: CT-MRI Correlation
Pseudonym			2130	1927	2371	1673	2184	2188	1648	2034	2239	2330	2059	1812	1328	1997	2004	1934	1935	2042	1571
Scan session			Pre-op	Pre-op	Pre-op	Pre-op	Pre-op	Post-op	Post-op	Pre-op	Pre-op	Post-op	Pre-op	Pre-op	Pre-op	Post-op	Pre-op	Pre-op	Pre-op	Pre-op	Post-op
ROI: Whole Lung	CT-PBV		21.509	7.6986	6.3384	22.854	15.15	7.6493	26.805	9.8656	20.778	21.153	6.1877	24.752	19.28	18.538	26.928	33.534	18.588	17.006	27.205
	CT-QDP		0.44187	0.55574	0.54215	0.45878	0.5171	0.53019	0.32575	0.4806	0.52659	0.48016	0.55559	0.34386	0.52975	0.45101	0.4508	0.37876	0.46979	0.43429	0.44673
	MRI-PBF		70.595	41.69	26.211	59.61	118.73	67.326	39.214	53.461	28.742	42.073	31.837	49.215	52.919	75.296	86.459	51.425	24.85	46.38	49.317
	MRI(PBF)-QDP		0.46226	0.54805	0.50944	0.49157	0.48581	0.42396	0.41733	0.4914	0.60902	0.48722	0.57419	0.53152	0.5668	0.50328	0.47311	0.43503	0.55958	0.4802	0.50205
	Overlap CT-QDM & MRI(PBF)-QDM	Dice (healthy)	0.68876	0.71859	0.67006	0.68357	0.62091	0.67225	0.78762	0.62448	0.78272	0.71082	0.52229	0.69657	0.7592	0.74626	0.7087	0.62242	0.71805	0.63052	0.73139
		Dice (defect)	0.62277	0.77151	0.70243	0.65051	0.62311	0.64075	0.64076	0.60284	0.83461	0.69132	0.63204	0.61017	0.8016	0.72195	0.66072	0.44963	0.73414	0.56142	0.73291
		Overlap percent	0.65893	0.7478	0.68708	0.66786	0.62201	0.65722	0.73305	0.61396	0.81218	0.70139	0.58429	0.65875	0.78245	0.73466	0.68653	0.55211	0.72633	0.59893	0.73215
	MRI-PBV		10.355	5.015	4.316	11.269	8.8177	10.199	5.6198	10.572	4.8256	6.0393	8.1496	3.6226	5.9842	9.0223	9.9413	11.018	2.7842	3.3547	5.3957
	MRI(PBV)-QDP		0.46453	0.45293	0.54434	0.33808	0.45659	0.52221	0.40976	0.56142	0.49848	0.52507	0.47144	0.55884	0.43909	0.3895	0.34763	0.41795	0.59005	0.61677	0.57902
	Overlap CT-QDM & MRI(PBV)-QDM	Dice (healthy)	0.57984	0.65719	0.5598	0.67578	0.5691	0.60443	0.77953	0.49683	0.72609	0.61216	0.53953	0.63863	0.74768	0.70696	0.73555	0.60093	0.63502	0.50589	0.709
		Dice (defect)	0.49307	0.66308	0.62989	0.51049	0.54581	0.64382	0.62096	0.53742	0.73948	0.61621	0.56377	0.56073	0.73145	0.59574	0.60202	0.39728	0.67624	0.5539	0.75202
		Overlap percent	0.54051	0.66016	0.59788	0.60993	0.55776	0.62516	0.72122	0.51798	0.73295	0.6142	0.55198	0.60347	0.73981	0.66022	0.68224	0.51981	0.65686	0.53112	0.73223
ROI: Right upper lobe	CT-PBV		23.92	15.269	1.6022	19.83	25.038	10.275	27.32	11.798	35.385	26.847	3.1932	23.801	30.41	17.057	39.011	37.684	12.941	19.417	29.029
	CT-QDP (lobe based)		0.32426	0.26793	0.86244	0.50153	0.17045	0.48164	0.27196	0.43215	0.13655	0.32813	0.74624	0.3542	0.17971	0.49917	0.13374	0.23942	0.65271	0.30247	0.45055
	CT-QDP (to whole lung)		0.065341	0.070284	0.15483	0.11638	0.048007	0.1364	0.060937	0.13174	0.02737	0.076131	0.16045	0.083573	0.055481	0.13277	0.035585	0.059036	0.10125	0.084372	0.12976
	MRI-PBF		74.061	50.133	14.581	41.461	129.92	80.25	38.155	64.649	43.863	46.076	19.082	51.119	74.049	60.986	117.49	45.599	20.509	51.502	51.299
	MRI(PBF)-QDP (ref: lobe based)		0.41766	0.41944	0.78158	0.74947	0.39208	0.23142	0.46463	0.41703	0.31229	0.45826	0.75363	0.50861	0.30716	0.62729	0.19572	0.49578	0.60937	0.39407	0.43746
	MRI(PBF)-QDP (ref: whole lung)		0.08416	0.11003	0.14032	0.17391	0.11043	0.065537	0.10411	0.12713	0.062595	0.10632	0.16204	0.12001	0.094828	0.16685	0.052076	0.12225	0.094526	0.10993	0.12599
	Overlap CT-QDM & MRI(PBF)-QDM	Dice (healthy)	0.73099	0.77821	0.28712	0.48153	0.77772	0.74983	0.77301	0.73954	0.85989	0.74668	0.26073	0.69164	0.84907	0.6932	0.87564	0.60249	0.60971	0.70265	0.78885
		Dice (defect)	0.54383	0.57647	0.84564	0.68958	0.43198	0.54849	0.61067	0.64701	0.51579	0.60906	0.7535	0.59358	0.53092	0.76208	0.36943	0.31616	0.7718	0.44356	0.74053
		Overlap percent	0.66156	0.70887	0.74623	0.61166	0.68047	0.67804	0.71322	0.70025	0.78267	0.69257	0.63027	0.64934	0.77162	0.73199	0.79226	0.49724	0.712	0.61242	0.76717
	MRI-PBV		8.7103	5.9653	3.4531	8.7935	8.3291	11.955	4.9009	9.6859	5.8672	6.3706	5.1301	6.6104	6.8194	7.318	12.229	8.4212	2.698	3.7946	4.9562
	MRI(PBV)-QDP (ref: lobe based)		0.5755	0.35173	0.64703	0.51147	0.44855	0.45645	0.47644	0.63921	0.38992	0.48169	0.74545	0.53375	0.29171	0.50974	0.13257	0.55819	0.58906	0.59654	0.57904
	MRI(PBV)-QDP (ref: whole lung)		0.11597	0.092265	0.11616	0.11868	0.12633	0.12926	0.10675	0.19486	0.078154	0.11176	0.16028	0.12594	0.090058	0.13559	0.035273	0.13764	0.091375	0.1664	0.16676
	Overlap CT-QDM & MRI(PBV)-QDM	Dice (healthy)	0.55455	0.79818	0.25803	0.58775	0.70508	0.65903	0.76028	0.50106	0.79774	0.64991	0.36105	0.62692	0.8412	0.70363	0.87593	0.49914	0.56267	0.51482	0.73183
		Dice (defect)	0.4553	0.55042	0.75888	0.59833	0.34204	0.61402	0.5991	0.56752	0.4339	0.48546	0.78227	0.53276	0.4851	0.70886	0.19225	0.24496	0.73296	0.40582	0.75193
		Overlap percent	0.5099	0.72141	0.63604	0.59311	0.59272	0.63792	0.69997	0.53666	0.70196	0.58332	0.67522	0.58511	0.75727	0.70627	0.7849	0.39777	0.6684	0.46582	0.74227
ROI: Right middle lobe	CT-PBV		23.99	1.5624	0.83536	19.905	7.7066	-2.0838	18.277	7.5793	5.6937	18.873	8.242	18.605	10.82	19.056	33.992	26.673	14.214	18.075	21.685
	CT-QDP (lobe based)		0.40847	0.92325	0.77625	0.51115	0.86361	0.7951	0.64269	0.5709	0.97477	0.57813	0.44492	0.55676	0.83456	0.45656	0.21746	0.521	0.61579	0.4057	0.52052
	CT-QDP (to whole lung)		0.054293	0.083778	0.04521	0.049086	0.1016	0.083	0.074137	0.063847	0.10328	0.070164	0.070907	0.048128	0.071733	0.043226	0.034217	0.055553	0.047606	0.078043	0.091876
	MRI-PBF		80.681	19.83	19.587	54.458	100.03	61.722	25.19	58.439	11.398	28.963	35.297	50.69	37.272	66.803	97.609	40.783	19.486	54.443	49.654
	MRI(PBF)-QDP (ref: lobe based)		0.41776	0.89207	0.61152	0.5874	0.57231	0.60433	0.72026	0.42292	0.92489	0.68064	0.51361	0.54492	0.7255	0.56593	0.42387	0.58471	0.59494	0.36022	0.58346
	MRI(PBF)-QDP (ref: whole lung)		0.055528	0.080948	0.035616	0.056408	0.067333	0.063086	0.083085	0.047298	0.097998	0.082606	0.081854	0.047105	0.06236	0.05358	0.066694	0.062345	0.045994	0.069293	0.10298
	Overlap CT-QDM & MRI(PBF)-QDM	Dice (healthy)	0.66359	0.073708	0.32301	0.58592	0.29009	0.47592	0.55772	0.60791	0.21781	0.67275	0.57718	0.56315	0.44263	0.72111	0.72767	0.47356	0.66603	0.63383	0.64336
		Dice (defect)	0.52207	0.90576	0.70134	0.66021	0.72113	0.77509	0.79328	0.60304	0.95868	0.8073	0.54059	0.64379	0.84282	0.73338	0.42307	0.57423	0.78229	0.41001	0.78909
		Overlap percent	0.60512	0.82893	0.58552	0.62672	0.59956	0.68525	0.71825	0.60549	0.92151	0.75743	0.55964	0.60757	0.75479	0.72738	0.63	0.52922	0.73641	0.54812	0.73494
	MRI-PBV		10.221	2.9978	4.14	9.1556	8.626	6.9784	3.6571	16.694	2.3913	3.5501	8.1786	6.8718	5.2463	6.5739	10.504	8.7014	2.298	5.8127	6.884
	MRI(PBV)-QDP (ref: lobe based)		0.50809	0.71889	0.62814	0.51256	0.54024	0.69671	0.69595	0.37387	0.82484	0.74768	0.48726	0.50019	0.59186	0.61807	0.29756	0.59505	0.64952	0.40721	0.60742
	MRI(PBV)-QDP (ref: whole lung)		0.067535	0.065234	0.036584	0.049221	0.06356	0.072729	0.08028	0.041811	0.087397	0.090742	0.077655	0.043238	0.050873	0.058517	0.04682	0.063448	0.050214	0.078333	0.10721
	Overlap CT-QDM & MRI(PBV)-QDM	Dice (healthy)	0.54916	0.091294	0.29407	0.56416	0.31417	0.39953	0.6102	0.6043	0.14393	0.5278	0.58508	0.54598	0.42919	0.64462	0.80215	0.40167	0.61288	0.60967	0.67275
		Dice (defect)	0.46708	0.80198	0.70061	0.58434	0.70876	0.79545	0.80742	0.55804	0.90467	0.75988	0.5247	0.59491	0.77047	0.69398	0.42954	0.5261	0.77523	0.43	0.81622
		Overlap percent	0.51154	0.67482	0.57954	0.57449	0.59115	0.69484	0.7422	0.58245	0.82845	0.68165	0.55694	0.57184	0.6726	0.67114	0.7062	0.4711	0.71559	0.53664	0.76462
ROI: Right lower lobe	CT-PBV		21.854	-3.9841	-0.44244	21.98	10.762	12.334	32.522	13.247	21.695	24.847	1.3925	20.731	11.4	26.772	33.925	34.06	16.945	10.509	33.123
	CT-QDP (lobe based)		0.43478	0.96449	0.92593	0.45866	0.69425	0.34604	0.16587	0.30929	0.50156	0.34263	0.87209	0.44002	0.77151	0.19337	0.29235	0.34931	0.47178	0.73652	0.29669
	CT-QDP (to whole lung)		0.10074	0.13919	0.19171	0.10985	0.10865	0.067282	0.034096	0.077208	0.12568	0.061738	0.12736	0.11149	0.13105	0.04567	0.052597	0.079155	0.11029	0.083895	0.029125
	MRI-PBF		82.849	24.005	15.144	56.888	117.5	63.635	47.323	46.509	28.65	54.522	18.849	30.936	41.312	103.22	90.095	56.492	22.888	31.665	54.252
	MRI(PBF)-QDP (ref: lobe based)		0.29612	0.78426	0.73911	0.39802	0.49204	0.49247	0.22792	0.4874	0.60905	0.25319	0.81799	0.74918	0.72929	0.26902	0.47164	0.3589	0.56268	0.63355	0.40937
	MRI(PBF)-QDP (ref: whole lung)		0.068613	0.11318	0.15303	0.095325	0.077002	0.095754	0.046851	0.12167	0.15262	0.045622	0.11946	0.18982	0.12388	0.063537	0.084853	0.081328	0.13154	0.072165	0.040187
	Overlap CT-QDM & MRI(PBF)-QDM	Dice (healthy)	0.74582	0.097977	0.23189	0.72158	0.47673	0.70134	0.89372	0.62671	0.77944	0.79122	0.19572	0.53989	0.6021	0.84435	0.69115	0.67342	0.70095	0.33291	0.75686
		Dice (defect)	0.55866	0.87041	0.84548	0.62842	0.64108	0.5863	0.56648	0.43619	0.82337	0.50798	0.85252	0.6863	0.86765	0.48241	0.50033	0.4043	0.72087	0.69328	0.55453
		Overlap percent	0.67742	0.77337	0.74272	0.68168	0.57421	0.65311	0.82929	0.55081	0.80384	0.70684	0.75075	0.62694	0.80137	0.76067	0.61826	0.57812	0.71125	0.57978	0.68542
	MRI-PBV		12.64	3.7323	2.8479	12.551	9.322	10.943	7.7001	12.722	5.2116	7.8579	7.4455	1.4889	5.0366	10.493	10.002	13.465	2.8815	0.30017	5.9082
	MRI(PBV)-QDP (ref: lobe based)		0.30125	0.59084	0.67582	0.18739	0.3266	0.50935	0.1459	0.40338	0.45511	0.31547	0.39814	0.71365	0.59744	0.31332	0.3413	0.25361	0.53042	0.80843	0.47816
	MRI(PBV)-QDP (ref: whole lung)		0.069801	0.085265	0.13993	0.04488	0.051111	0.099036	0.029992	0.1007	0.11404	0.056843	0.058147	0.18081	0.10148	0.074	0.061404	0.057469	0.124	0.092086	0.04694
	Overlap CT-QDM & MRI(PBV)-QDM	Dice (healthy)	0.66021	0.072074	0.18581	0.73288	0.51718	0.64265	0.90752	0.62976	0.74108	0.7133	0.24951	0.51884	0.65627	0.80336	0.80216	0.70974	0.65999	0.24533	0.72681
		Dice (defect)	0.41648	0.73471	0.79757	0.44019	0.53691	0.52182	0.4992	0.33122	0.71762	0.4154	0.56885	0.64702	0.84155	0.42046	0.5734	0.3274	0.66149	0.77772	0.56816
		Overlap percent	0.57051	0.58738	0.67575	0.63833	0.52725	0.59097	0.84387	0.52338	0.72986	0.61528	0.45233	0.59278	0.78309	0.70635	0.72968	0.59448	0.66074	0.65659	0.66534
ROI: Left upper lobe	CT-PBV		24.685	14.038	11.491	32.075	15.121	5.608	28.019	11.706	14.147	14.844	10.338	32.047	21.136	15.568	18.184	29.7	21.096	12.219	28.993
	CT-QDP (lobe based)		0.34955	0.24697	0.25229	0.28688	0.48651	0.61894	0.29409	0.41059	0.6761	0.65787	0.30282	0.15645	0.47445	0.54315	0.70305	0.5171	0.42425	0.65786	0.40767
	CT-QDP (to whole lung)		0.082212	0.073669	0.078432	0.073722	0.14647	0.15345	0.087982	0.071343	0.15521	0.21202	0.10063	0.040839	0.1111	0.13899	0.16002	0.11808	0.1458	0.11692	0.08694
	MRI-PBF		63.603	63.218	34.112	73.104	124.28	55.285	37.726	54.015	20.606	31.284	44.038	66.912	53.115	72.904	64.799	52.572	25.488	36.673	51.647
	MRI(PBF)-QDP (ref: lobe based)		0.52731	0.23845	0.3715	0.34628	0.4695	0.52361	0.44768	0.49611	0.72376	0.67386	0.37193	0.29931	0.55609	0.53614	0.6252	0.43895	0.57777	0.64036	0.49104
	MRI(PBF)-QDP (ref: whole lung)		0.12402	0.071128	0.11549	0.088986	0.14135	0.12982	0.13393	0.086202	0.16615	0.21717	0.1236	0.078131	0.13021	0.1372	0.1423	0.10024	0.19857	0.11381	0.10472
	Overlap CT-QDM & MRI(PBF)-QDM	Dice (healthy)	0.63364	0.80544	0.76408	0.81084	0.64475	0.57853	0.75679	0.57876	0.65014	0.52512	0.65236	0.80676	0.74182	0.70176	0.41815	0.62633	0.73306	0.49678	0.69249
		Dice (defect)	0.53075	0.39295	0.47952	0.59166	0.61206	0.6837	0.58745	0.49206	0.85001	0.7617	0.31723	0.34526	0.75712	0.74558	0.70574	0.59197	0.73414	0.72797	0.69873
		Overlap percent	0.58853	0.70532	0.67533	0.74145	0.62912	0.63861	0.69399	0.53946	0.79003	0.68265	0.5393	0.7016	0.7497	0.72541	0.60915	0.60991	0.73361	0.64685	0.69564
	MRI-PBV		9.3144	6.2847	4.7698	11.296	9.2932	6.7804	4.8298	6.4958	3.8708	4.4368	9.8938	6.2355	6.3206	9.0557	9.2645	10.316	2.3286	3.5447	5.4736
	MRI(PBV)-QDP (ref: lobe based)		0.53528	0.28916	0.49246	0.34228	0.49581	0.66242	0.49684	0.73895	0.5841	0.69256	0.35826	0.44498	0.36373	0.34489	0.44554	0.48065	0.67509	0.67644	0.58384
	MRI(PBV)-QDP (ref: whole lung)		0.12589	0.086254	0.15309	0.087958	0.14927	0.16423	0.14864	0.1284	0.13409	0.22319	0.11905	0.11615	0.085172	0.088256	0.10141	0.10976	0.23201	0.12022	0.12451
	Overlap CT-QDM & MRI(PBV)-QDM	Dice (healthy)	0.58524	0.77909	0.64861	0.7657	0.5751	0.40708	0.71224	0.31824	0.64467	0.3889	0.6807	0.70036	0.77938	0.65753	0.48769	0.53776	0.58154	0.41303	0.67163
		Dice (defect)	0.47727	0.39683	0.40775	0.48951	0.5598	0.66746	0.56012	0.49561	0.7914	0.70606	0.35331	0.3032	0.69419	0.57118	0.62024	0.53567	0.65717	0.70715	0.73299
		Overlap percent	0.53747	0.67662	0.55891	0.67882	0.56759	0.5739	0.65208	0.42018	0.73713	0.60305	0.57248	0.58092	0.74368	0.61919	0.56381	0.53672	0.62311	0.60925	0.70547
ROI: Left lower lobe	CT-PBV		13.241	-0.29799	10.32	16.153	6.6727	6.871	22.508	0.50481	20.605	23.394	3.727	23.958	10.311	12.835	5.66	35.957	22.46	20.011	24.453
	CT-QDP (lobe based)		0.70107	0.92406	0.29456	0.62552	0.78498	0.5296	0.44013	0.85322	0.53895	0.41701	0.65349	0.36661	0.79678	0.61352	0.99601	0.34892	0.34106	0.29978	0.4866
	CT-QDP (to whole lung)		0.13929	0.18882	0.071963	0.10975	0.11237	0.090064	0.068597	0.13646	0.11504	0.060116	0.096233	0.059834	0.16039	0.090344	0.16838	0.066935	0.064846	0.071063	0.10903
	MRI-PBF		54.319	21.624	35.66	70.387	101.73	71.016	43.278	38.903	32.008	55.225	32.067	45.753	36.762	65.976	52.538	57.48	31.831	48.155	42.125
	MRI(PBF)-QDP (ref: lobe based)		0.65404	0.84552	0.26598	0.43852	0.62661	0.41025	0.31668	0.68215	0.60741	0.24627	0.59242	0.59102	0.77259	0.55764	0.75234	0.35902	0.46786	0.48514	0.57205
	MRI(PBF)-QDP (ref: whole lung)		0.12994	0.17277	0.06498	0.076939	0.089701	0.069767	0.049357	0.1091	0.12965	0.035502	0.087241	0.09646	0.15552	0.082116	0.12719	0.068874	0.088954	0.115	0.12817
	Overlap CT-QDM & MRI(PBF)-QDM	Dice (healthy)	0.61858	0.15674	0.74688	0.61331	0.25692	0.65777	0.77524	0.21427	0.78827	0.77818	0.31077	0.69334	0.61216	0.66036	0.0049193	0.64077	0.78115	0.66879	0.7232
		Dice (defect)	0.81849	0.8902	0.34999	0.65986	0.69025	0.61396	0.6308	0.76223	0.84233	0.55297	0.58284	0.6662	0.89358	0.75963	0.85678	0.34436	0.67777	0.48727	0.75518
		Overlap percent	0.75403	0.80569	0.63564	0.63807	0.56276	0.63718	0.72059	0.63493	0.81926	0.70349	0.48026	0.68034	0.83299	0.71849	0.74959	0.53585	0.73934	0.59755	0.74017
	MRI-PBV		10.681	3.743	5.6588	13.913	8.3853	13.386	6.8787	9.055	5.6296	8.9111	9.2892	-3.2844	5.4266	11.258	6.6633	13.587	3.756	2.1677	4.4896
	MRI(PBV)-QDP (ref: lobe based)		0.42951	0.60639	0.4035	0.21282	0.46325	0.33488	0.28292	0.59812	0.39725	0.29505	0.38232	0.56798	0.55393	0.22502	0.60762	0.25876	0.4863	0.6738	0.59624
	MRI(PBV)-QDP (ref: whole lung)		0.085335	0.12391	0.098578	0.03734	0.066315	0.056951	0.044095	0.095661	0.084796	0.042535	0.056302	0.0927	0.11151	0.033136	0.10272	0.049639	0.09246	0.15972	0.13359
	Overlap CT-QDM & MRI(PBV)-QDM	Dice (healthy)	0.49341	0.15322	0.66034	0.5798	0.30067	0.71373	0.77068	0.15267	0.73096	0.71324	0.39767	0.71789	0.5391	0.62749	0.0092969	0.7094	0.72693	0.49788	0.72507
		Dice (defect)	0.61043	0.74021	0.3665	0.41776	0.57881	0.62398	0.59501	0.67968	0.69429	0.48133	0.43931	0.6784	0.77844	0.48403	0.75513	0.33415	0.61298	0.47063	0.76838
		Overlap percent	0.55956	0.6024	0.55778	0.51188	0.47426	0.67493	0.70717	0.5351	0.7138	0.63067	0.41924	0.69944	0.70074	0.56734	0.60732	0.59538	0.67979	0.48462	0.74858

## Sheet: Pre & Post Op
DECT
	Pseudonym			1927	2371	1673	2188	2034	2239	2330	2059	1812	1997	1935	1505
	ROI: Whole Lung	Pre-op	CT-PBV	7.7803	6.9683	25.431	-0.30133	10.601	23.376	8.4612	6.2448	26.957	4.9898	20.17	26.132
			CT-QDP (ref: whole lung)	0.56415	0.57172	0.48169	0.65684	0.51535	0.52891	0.566	0.57347	0.37482	0.61332	0.5153	0.43249
		Post-op	CT-PBV	24.141	24.955	32.048	8.3771	16.472	41.195	22.161	19.027	26.852	19.514	21.581	24.911
			CT-QDP (ref: whole lung)	0.37164	0.43397	0.35106	0.55568	0.47142	0.35573	0.50734	0.45098	0.48039	0.49063	0.50778	0.45553
	ROI: Right upper lobe	Pre-op	CT-PBV	16.139	1.876	21.865	-3.1301	12.523	38.678	10.22	3.3467	25.559	5.2625	13.919	30.222
			CT-QDP (ref: lobe based)	0.29006	0.82512	0.5418	0.72473	0.46665	0.17368	0.47706	0.7036	0.38398	0.59624	0.66731	0.33641
			CT-QDP (ref: whole lung)	0.072643	0.14396	0.11318	0.1993	0.14314	0.034318	0.10472	0.15659	0.08907	0.15031	0.10543	0.083632
		Post-op	CT-PBV	24.972	3.8703	31.819	11.183	14.955	46.697	28.295	15.655	29.222	17.938	14.762	25.249
			CT-QDP (ref: lobe based)	0.3337	0.92092	0.40521	0.50737	0.48264	0.24319	0.36586	0.541	0.40942	0.54041	0.68736	0.42186
			CT-QDP (ref: whole lung)	0.088171	0.18355	0.082154	0.13959	0.14864	0.05197	0.087081	0.13346	0.1087	0.13578	0.10734	0.10146
	ROI: Right middle lobe	Pre-op	CT-PBV	1.3649	1.5739	21.377	-6.2376	7.8354	5.9759	8.5455	8.6653	19.445	-0.66027	14.814	9.4652
			CT-QDP (ref: lobe based)	0.85973	0.73157	0.57694	0.82313	0.6138	0.95787	0.55055	0.4745	0.57967	0.78691	0.67271	0.83783
			CT-QDP (ref: whole lung)	0.067749	0.042566	0.044682	0.078767	0.068183	0.087033	0.052041	0.070264	0.048957	0.046155	0.047608	0.051736
		Post-op	CT-PBV	25.772	25.829	28.603	-2.6211	7.1014	16.535	18.311	19.932	11.644	19.315	16.526	20.849
			CT-QDP (ref: lobe based)	0.30626	0.42745	0.4562	0.78036	0.71905	0.84423	0.62215	0.41601	0.80491	0.52736	0.59501	0.56059
			CT-QDP (ref: whole lung)	0.029603	0.027068	0.040981	0.081028	0.08829	0.089406	0.072099	0.059968	0.10101	0.047423	0.048124	0.040004
	ROI: Right lower lobe	Pre-op	CT-PBV	-4.4954	-0.42623	25.001	-0.5614	14.363	24.12	5.8416	1.4269	22.778	0.30355	18.662	21.388
			CT-QDP (ref: lobe based)	0.92263	0.86389	0.48504	0.66875	0.37856	0.52956	0.68398	0.81306	0.47407	0.80257	0.52071	0.58377
			CT-QDP (ref: whole lung)	0.13663	0.18535	0.13815	0.16099	0.098591	0.14558	0.15937	0.12926	0.1214	0.1761	0.13234	0.12877
		Post-op	CT-PBV	23.321	26.177	36.198	13.433	20.005	47.712	26.577	30.846	22.613	29.15	24.879	27.003
			CT-QDP (ref: lobe based)	0.40708	0.36488	0.22446	0.42378	0.36486	0.2355	0.38928	0.17626	0.58219	0.23741	0.42075	0.47892
			CT-QDP (ref: whole lung)	0.05605	0.083141	0.053082	0.082193	0.086242	0.054746	0.071073	0.028001	0.067029	0.054591	0.10519	0.11266
	ROI: Left upper lobe	Pre-op	CT-PBV	14.584	12.671	35.718	-0.49056	13.052	14.992	10.494	10.711	35.1	8.1715	22.467	32.043
			CT-QDP (ref: lobe based)	0.30337	0.34596	0.28463	0.64764	0.45444	0.69179	0.50098	0.36997	0.18734	0.49682	0.48172	0.26416
			CT-QDP (ref: whole lung)	0.09128	0.1073	0.067437	0.15081	0.075785	0.14869	0.13558	0.11752	0.047089	0.13685	0.15269	0.063562
		Post-op	CT-PBV	22.989	31.568	28.86	6.3784	18.541	36.018	15.698	14.084	24.665	16.151	21.469	23.844
			CT-QDP (ref: lobe based)	0.41413	0.27614	0.39236	0.60122	0.42985	0.46715	0.65731	0.58672	0.5115	0.57333	0.52044	0.43818
			CT-QDP (ref: whole lung)	0.13776	0.08431	0.12179	0.15066	0.080217	0.11313	0.2106	0.18182	0.14621	0.15779	0.168	0.10573
	ROI: Left lower lobe	Pre-op	CT-PBV	-0.41111	11.173	18.886	9.0274	-0.18266	24.077	6.6309	3.8477	26.852	7.1189	25.278	24.395
			CT-QDP (ref: lobe based)	0.88307	0.3814	0.61616	0.43015	0.83659	0.51101	0.6268	0.65365	0.38777	0.53455	0.38593	0.45869
			CT-QDP (ref: whole lung)	0.19584	0.092542	0.11824	0.066986	0.12965	0.11329	0.11429	0.099846	0.068305	0.10391	0.077232	0.10478
		Post-op	CT-PBV	24.844	34.011	34.317	7.7561	19.186	46.909	23.914	21.557	38.351	13.815	25.188	24.786
			CT-QDP (ref: lobe based)	0.3558	0.27379	0.33052	0.57909	0.46515	0.22589	0.46451	0.34	0.2761	0.6186	0.41614	0.45215
			CT-QDP (ref: whole lung)	0.060055	0.055904	0.053057	0.10221	0.068032	0.046477	0.066484	0.047742	0.057435	0.095053	0.079126	0.09568
DCE-MRI
	Pseudonym			2130	1927	1673	2188	1648	2330	1812	2059	1935	1571	2004
	ROI: Whole Lung	Pre-op	MRI-PBF	70.595	41.69	59.61	52.921	44.143	21.962	49.215	31.837	24.85	22.161	86.459
			MRI(PBF)-QDP (ref: whole lung)	0.46226	0.54805	0.49157	0.48031	0.48888	0.53603	0.53152	0.57419	0.55958	0.54891	0.47311
			MRI-PBV	10.355	5.015	11.269	11.802	5.7421	2.7298	3.6226	8.1496	2.7842	3.8908	9.9413
			MRI(PBV)-QDP (ref: whole lung)	0.46453	0.45293	0.33808	0.47669	0.45264	0.57859	0.55884	0.47144	0.59005	0.46811	0.34763
		Post-op	MRI-PBF	58.261	79.352	78.773	67.326	39.214	42.073	89.989	66.292	12.382	49.317	126.15
			MRI(PBF)-QDP (ref: whole lung)	0.48812	0.38578	0.40103	0.42396	0.41733	0.48722	0.32759	0.51748	0.55241	0.50205	0.40174
			MRI-PBV	8.3175	11.236	10.86	10.199	5.6198	6.0393	24.007	11.178	1.6744	5.3957	12.876
			MRI(PBV)-QDP (ref: whole lung)	0.52708	0.42168	0.34069	0.52221	0.40976	0.52507	0.43855	0.45069	0.61926	0.57902	0.34344
	ROI: Right upper lobe	Pre-op	MRI-PBF	74.061	50.133	41.461	59.924	50.017	23.668	51.119	19.082	20.509	29.553	117.49
			MRI(PBF)-QDP (ref: lobe based)	0.41766	0.41944	0.74947	0.36963	0.37136	0.46091	0.50861	0.75363	0.60937	0.40026	0.19572
			MRI(PBF)-QDP (ref: whole lung)	0.08416	0.11003	0.17391	0.10417	0.087059	0.1007	0.12001	0.16204	0.094526	0.11545	0.052076
			MRI-PBV	8.7103	5.9653	8.7935	10.14	6.4892	2.896	6.6104	5.1301	2.698	4.2694	12.229
			MRI(PBV)-QDP (ref: lobe based)	0.5755	0.35173	0.51147	0.54412	0.37667	0.51458	0.53375	0.74545	0.58906	0.36722	0.13257
			MRI(PBV)-QDP (ref: whole lung)	0.11597	0.092265	0.11868	0.15334	0.088302	0.11243	0.12594	0.16028	0.091375	0.10592	0.035273
		Post-op	MRI-PBF	49.116	79.767	65.886	80.25	38.155	46.076	90.939	49.452	8.4103	51.299	146.06
			MRI(PBF)-QDP (ref: lobe based)	0.53952	0.39056	0.45796	0.23142	0.46463	0.45826	0.31717	0.63141	0.69381	0.43746	0.2439
			MRI(PBF)-QDP (ref: whole lung)	0.11272	0.10956	0.099665	0.065537	0.10411	0.10632	0.07325	0.14204	0.10287	0.12599	0.068313
			MRI-PBV	6.2406	10.907	8.5415	11.955	4.9009	6.3706	16.019	9.9259	1.0306	4.9562	13.389
			MRI(PBV)-QDP (ref: lobe based)	0.66309	0.45673	0.47743	0.45645	0.47644	0.48169	0.6421	0.53452	0.78368	0.57904	0.23331
			MRI(PBV)-QDP (ref: whole lung)	0.13854	0.12813	0.1039	0.12926	0.10675	0.11176	0.14829	0.12024	0.1162	0.16676	0.065348
	ROI: Right middle lobe	Pre-op	MRI-PBF	80.681	19.83	54.458	45.929	37.212	22.546	50.69	35.297	19.486	24.845	97.609
			MRI(PBF)-QDP (ref: lobe based)	0.41776	0.89207	0.5874	0.55012	0.65946	0.61639	0.54492	0.51361	0.59494	0.50285	0.42387
			MRI(PBF)-QDP (ref: whole lung)	0.055528	0.080948	0.056408	0.049605	0.074786	0.059898	0.047105	0.081854	0.045994	0.090817	0.066694
			MRI-PBV	10.221	2.9978	9.1556	10.095	5.2585	3.1291	6.8718	8.1786	2.298	4.8485	10.504
			MRI(PBV)-QDP (ref: lobe based)	0.50809	0.71889	0.51256	0.60285	0.61672	0.61838	0.50019	0.48726	0.64952	0.32142	0.29756
			MRI(PBV)-QDP (ref: whole lung)	0.067535	0.065234	0.049221	0.05436	0.06994	0.060091	0.043238	0.077655	0.050214	0.058051	0.04682
		Post-op	MRI-PBF	48.399	86.746	68.581	61.722	25.19	28.963	75.176	70.319	10.005	49.654	132.02
			MRI(PBF)-QDP (ref: lobe based)	0.50905	0.37643	0.45143	0.60433	0.72026	0.68064	0.42132	0.48367	0.61405	0.58346	0.34131
			MRI(PBF)-QDP (ref: whole lung)	0.065903	0.041725	0.031439	0.063086	0.083085	0.082606	0.04475	0.085087	0.057946	0.10298	0.051235
			MRI-PBV	5.7783	11.635	8.4576	6.9784	3.6571	3.5501	14.856	11.563	1.1768	6.884	13.802
			MRI(PBV)-QDP (ref: lobe based)	0.67652	0.42137	0.48975	0.69671	0.69595	0.74768	0.6496	0.45837	0.73783	0.60742	0.33684
			MRI(PBV)-QDP (ref: whole lung)	0.087584	0.046707	0.034108	0.072729	0.08028	0.090742	0.068997	0.080635	0.069627	0.10721	0.050564
	ROI: Right lower lobe	Pre-op	MRI-PBF	82.849	24.005	56.888	52.455	46.084	16.989	30.936	18.849	22.888	12.682	90.095
			MRI(PBF)-QDP (ref: lobe based)	0.29612	0.78426	0.39802	0.47041	0.43844	0.63951	0.74918	0.81799	0.56268	0.82494	0.47164
			MRI(PBF)-QDP (ref: whole lung)	0.068613	0.11318	0.095325	0.10165	0.0891	0.14333	0.18982	0.11946	0.13154	0.076835	0.084853
			MRI-PBV	12.64	3.7323	12.551	13.745	6.1032	2.0848	1.4889	7.4455	2.8815	1.9615	10.002
			MRI(PBV)-QDP (ref: lobe based)	0.30125	0.59084	0.18739	0.40585	0.40871	0.67011	0.71365	0.39814	0.53042	0.83711	0.3413
			MRI(PBV)-QDP (ref: whole lung)	0.069801	0.085265	0.04488	0.087699	0.083058	0.15019	0.18081	0.058147	0.124	0.07797	0.061404
		Post-op	MRI-PBF	59.296	60.748	108.58	63.635	47.323	54.522	94.266	74.909	13.378	54.252	133.63
			MRI(PBF)-QDP (ref: lobe based)	0.45208	0.51972	0.17035	0.49247	0.22792	0.25319	0.37684	0.33019	0.44076	0.40937	0.3813
			MRI(PBF)-QDP (ref: whole lung)	0.098247	0.077856	0.042718	0.095754	0.046851	0.045622	0.074389	0.041083	0.10426	0.040187	0.070596
			MRI-PBV	8.966	12.362	13.693	10.943	7.7001	7.8579	30.503	11.242	1.9851	5.9082	13.521
			MRI(PBV)-QDP (ref: lobe based)	0.45718	0.3365	0.19156	0.50935	0.1459	0.31547	0.34381	0.33387	0.51954	0.47816	0.29325
			MRI(PBV)-QDP (ref: whole lung)	0.099354	0.050408	0.048037	0.099036	0.029992	0.056843	0.067869	0.041541	0.12289	0.04694	0.054294
	ROI: Left upper lobe	Pre-op	MRI-PBF	63.603	63.218	73.104	46.112	44.452	25.993	66.912	44.038	25.488	26.168	64.799
			MRI(PBF)-QDP (ref: lobe based)	0.52731	0.23845	0.34628	0.57682	0.48198	0.43821	0.29931	0.37193	0.57777	0.33387	0.6252
			MRI(PBF)-QDP (ref: whole lung)	0.12402	0.071128	0.088986	0.1488	0.14205	0.12493	0.078131	0.1236	0.19857	0.074743	0.1423
			MRI-PBV	9.3144	6.2847	11.296	10.609	5.3776	3.1856	6.2355	9.8938	2.3286	5.046	9.2645
			MRI(PBV)-QDP (ref: lobe based)	0.53528	0.28916	0.34228	0.53199	0.47677	0.50278	0.44498	0.35826	0.67509	0.28028	0.44554
			MRI(PBV)-QDP (ref: whole lung)	0.12589	0.086254	0.087958	0.13723	0.14051	0.14333	0.11615	0.11905	0.23201	0.062744	0.10141
		Post-op	MRI-PBF	47.205	81.718	57.202	55.285	37.726	31.284	84.551	72.237	13.32	51.647	113.1
			MRI(PBF)-QDP (ref: lobe based)	0.57715	0.36227	0.61381	0.52361	0.44768	0.67386	0.32669	0.52131	0.5679	0.49104	0.4714
			MRI(PBF)-QDP (ref: whole lung)	0.14068	0.1137	0.18547	0.12982	0.13393	0.21717	0.10241	0.17546	0.1935	0.10472	0.10898
			MRI-PBV	6.8755	9.153	8.832	6.7804	4.8298	4.4368	24.957	12.562	1.6147	5.4736	12.346
			MRI(PBV)-QDP (ref: lobe based)	0.57645	0.5471	0.43235	0.66242	0.49684	0.69256	0.38253	0.44585	0.62335	0.58384	0.39777
			MRI(PBV)-QDP (ref: whole lung)	0.14051	0.17171	0.13064	0.16423	0.14864	0.22319	0.11991	0.15006	0.2124	0.12451	0.091961
	ROI: Left lower lobe	Pre-op	MRI-PBF	54.319	21.624	70.387	56.259	37.163	19.313	45.753	32.067	31.831	9.8644	52.538
			MRI(PBF)-QDP (ref: lobe based)	0.65404	0.84552	0.43852	0.4942	0.62171	0.61196	0.59102	0.59242	0.46786	0.893	0.75234
			MRI(PBF)-QDP (ref: whole lung)	0.12994	0.17277	0.076939	0.076092	0.095883	0.10717	0.09646	0.087241	0.088954	0.19107	0.12719
			MRI-PBV	10.681	3.743	13.913	15.114	5.1826	2.3842	-3.2844	9.2892	3.756	2.2031	6.6633
			MRI(PBV)-QDP (ref: lobe based)	0.42951	0.60639	0.21282	0.28617	0.45922	0.64267	0.56798	0.38232	0.4863	0.7638	0.60762
			MRI(PBV)-QDP (ref: whole lung)	0.085335	0.12391	0.03734	0.044062	0.070824	0.11255	0.0927	0.056302	0.09246	0.16343	0.10272
		Post-op	MRI-PBF	86.469	86.994	94.786	71.016	43.278	55.225	104.56	66.343	13.818	42.125	94.713
			MRI(PBF)-QDP (ref: lobe based)	0.35191	0.2962	0.26117	0.41025	0.31668	0.24627	0.21583	0.53439	0.52105	0.57205	0.66866
			MRI(PBF)-QDP (ref: whole lung)	0.070575	0.042938	0.041733	0.069767	0.049357	0.035502	0.032798	0.073818	0.093829	0.12817	0.10261
			MRI-PBV	13.17	14.911	14.456	13.386	6.8787	8.9111	32.144	9.3001	2.1699	4.4896	11.058
			MRI(PBV)-QDP (ref: lobe based)	0.30468	0.17053	0.15017	0.33488	0.28292	0.29505	0.22035	0.42141	0.545	0.59624	0.52958
			MRI(PBV)-QDP (ref: whole lung)	0.061102	0.024721	0.023997	0.056951	0.044095	0.042535	0.033485	0.058211	0.098142	0.13359	0.081268

## Sheet: Completed scans
Pseudonym	pre-op		post-op		Comments
	CT	MRI	CT	MRI
2130	yes	yes	NO	yes
1927	yes	yes	yes	yes
2371	yes	yes	yes	NO
1987	NO	yes	yes	NO
1673	yes	yes	yes	yes
2184	yes	yes	NO	NO
2188	yes	yes	yes	yes
1648	NO	yes	yes	yes
2034	yes	yes	yes	NO
2239	yes	yes	yes	NO
2330	yes	yes	yes	yes
2059	yes	yes	yes	yes
1812	yes	yes	yes	yes
1328	yes	yes	NO	NO
1997	yes	yes	yes	yes	No DCE acquired pre-op
2004	yes	yes	NO	yes
1934	yes	yes	NO	NO
1935	yes	yes	yes	yes
1505	yes	yes	yes	NO	No DCE acquired pre-op
2042	yes	yes	yes	yes	Delayed injection of contrast media post-op (incomplete acquisition of the AIF). No Dual-Energy was scanned post-op
1571	NO	yes	yes	yes
